# Supplementary material for: The Shift of the Intestinal Microbiome in the Innate Immunity-Deficient Mutant rde-1 Strain of C. elegans upon Orsay Virus Infection
Source: Front Microbiol. 2017 May 29;8:933. doi: 10.3389/fmicb.2017.00933 (PMC5446984; doi:10.3389/fmicb.2017.00933)
Supplement: Supplementary file 4 [file Table_1.xlsx]

## Sheet: Sheet1
# The tests of significance were performed using a two-sided Student's two-sample t-test.
# Alternative hypothesis: Group 1 mean != Group 2 mean
# The nonparametric p-values were calculated using 999 Monte Carlo permutations.
# The nonparametric p-values contain the correct number of significant digits.
# Entries marked with "N/A" could not be calculated because at least one of the groups
# of distances was empty, both groups each contained only a single distance, or
# the test could not be performed (e.g. no variance in groups with the same mean).
Group 1	Group 2	t statistic	Parametric p-value	Parametric p-value (Bonferroni-corrected)	Nonparametric p-value	Nonparametric p-value (Bonferroni-corrected)
All within Group	All between Group	-0.470847	0.639351	1	0.637	1
All within Group	N2_mock vs. N2_mock	-1.6379	0.125408	1	0.132	1
All within Group	rde-1_mock vs. rde-1_mock	0.926837	0.370899	1	0.391	1
All within Group	N2_OrV vs. N2_OrV	-0.164245	0.872065	1	0.871	1
All within Group	rde-1_OrV vs. rde-1_OrV	1.03048	0.321576	1	0.326	1
All within Group	N2_mock vs. rde-1_mock	-1.80887	0.0863238	1	0.089	1
All within Group	N2_mock vs. N2_OrV	-0.100936	0.920659	1	0.92	1
All within Group	N2_mock vs. rde-1_OrV	-0.731105	0.473636	1	0.469	1
All within Group	rde-1_mock vs. N2_OrV	-0.970536	0.343973	1	0.356	1
All within Group	rde-1_mock vs. rde-1_OrV	1.36246	0.188985	1	0.187	1
All within Group	N2_OrV vs. rde-1_OrV	0.360065	0.72277	1	0.722	1
All between Group	N2_mock vs. N2_mock	-1.58385	0.118961	1	0.096	1
All between Group	rde-1_mock vs. rde-1_mock	1.21711	0.228758	1	0.222	1
All between Group	N2_OrV vs. N2_OrV	0.0749488	0.940527	1	0.938	1
All between Group	rde-1_OrV vs. rde-1_OrV	1.35262	0.181714	1	0.195	1
All between Group	N2_mock vs. rde-1_mock	-1.78973	0.0784619	1	0.071	1
All between Group	N2_mock vs. N2_OrV	0.278004	0.781949	1	0.796	1
All between Group	N2_mock vs. rde-1_OrV	-0.513684	0.609329	1	0.593	1
All between Group	rde-1_mock vs. N2_OrV	-0.697697	0.488018	1	0.484	1
All between Group	rde-1_mock vs. rde-1_OrV	1.92379	0.0590498	1	0.062	1
All between Group	N2_OrV vs. rde-1_OrV	0.863179	0.39142	1	0.362	1
N2_mock vs. N2_mock	rde-1_mock vs. rde-1_mock	2.43723	0.0714211	1	0.071	1
N2_mock vs. N2_mock	N2_OrV vs. N2_OrV	1.14522	0.315981	1	0.386	1
N2_mock vs. N2_mock	rde-1_OrV vs. rde-1_OrV	2.24287	0.0883402	1	0.158	1
N2_mock vs. N2_mock	N2_mock vs. rde-1_mock	0.451935	0.66096	1	0.67	1
N2_mock vs. N2_mock	N2_mock vs. N2_OrV	1.34616	0.207972	1	0.206	1
N2_mock vs. N2_mock	N2_mock vs. rde-1_OrV	1.02476	0.329624	1	0.294	1
N2_mock vs. N2_mock	rde-1_mock vs. N2_OrV	1.20119	0.257354	1	0.244	1
N2_mock vs. N2_mock	rde-1_mock vs. rde-1_OrV	3.37308	0.00708462	0.467585	0.018	1
N2_mock vs. N2_mock	N2_OrV vs. rde-1_OrV	1.80604	0.101053	1	0.114	1
rde-1_mock vs. rde-1_mock	N2_OrV vs. N2_OrV	-1.19998	0.296358	1	0.315	1
rde-1_mock vs. rde-1_mock	rde-1_OrV vs. rde-1_OrV	0.211981	0.842485	1	1	1
rde-1_mock vs. rde-1_mock	N2_mock vs. rde-1_mock	-2.3343	0.0417435	1	0.044	1
rde-1_mock vs. rde-1_mock	N2_mock vs. N2_OrV	-0.867851	0.405821	1	0.43	1
rde-1_mock vs. rde-1_mock	N2_mock vs. rde-1_OrV	-1.3673	0.201477	1	0.25	1
rde-1_mock vs. rde-1_mock	rde-1_mock vs. N2_OrV	-2.02085	0.0708795	1	0.096	1
rde-1_mock vs. rde-1_mock	rde-1_mock vs. rde-1_OrV	-0.148506	0.884896	1	0.894	1
rde-1_mock vs. rde-1_mock	N2_OrV vs. rde-1_OrV	-0.65688	0.526086	1	0.497	1
N2_OrV vs. N2_OrV	rde-1_OrV vs. rde-1_OrV	1.12082	0.325109	1	0.253	1
N2_OrV vs. N2_OrV	N2_mock vs. rde-1_mock	-1.06979	0.309855	1	0.327	1
N2_OrV vs. N2_OrV	N2_mock vs. N2_OrV	0.0773013	0.939909	1	0.96	1
N2_OrV vs. N2_OrV	N2_mock vs. rde-1_OrV	-0.325712	0.751355	1	0.753	1
N2_OrV vs. N2_OrV	rde-1_mock vs. N2_OrV	-0.528768	0.608502	1	0.644	1
N2_OrV vs. N2_OrV	rde-1_mock vs. rde-1_OrV	1.42953	0.18334	1	0.179	1
N2_OrV vs. N2_OrV	N2_OrV vs. rde-1_OrV	0.400932	0.696903	1	0.714	1
rde-1_OrV vs. rde-1_OrV	N2_mock vs. rde-1_mock	-2.35308	0.040428	1	0.034	1
rde-1_OrV vs. rde-1_OrV	N2_mock vs. N2_OrV	-0.953758	0.362692	1	0.36	1
rde-1_OrV vs. rde-1_OrV	N2_mock vs. rde-1_OrV	-1.43583	0.181583	1	0.2	1
rde-1_OrV vs. rde-1_OrV	rde-1_mock vs. N2_OrV	-2.03642	0.0690601	1	0.052	1
rde-1_OrV vs. rde-1_OrV	rde-1_mock vs. rde-1_OrV	-0.350513	0.733225	1	0.714	1
rde-1_OrV vs. rde-1_OrV	N2_OrV vs. rde-1_OrV	-0.759611	0.465017	1	0.466	1
N2_mock vs. rde-1_mock	N2_mock vs. N2_OrV	1.47169	0.160501	1	0.165	1
N2_mock vs. rde-1_mock	N2_mock vs. rde-1_OrV	0.932496	0.364939	1	0.382	1
N2_mock vs. rde-1_mock	rde-1_mock vs. N2_OrV	0.955103	0.353735	1	0.319	1
N2_mock vs. rde-1_mock	rde-1_mock vs. rde-1_OrV	3.51634	0.00286304	0.188961	0.006	0.396
N2_mock vs. rde-1_mock	N2_OrV vs. rde-1_OrV	2.04291	0.0578944	1	0.07	1
N2_mock vs. N2_OrV	N2_mock vs. rde-1_OrV	-0.542622	0.594868	1	0.587	1
N2_mock vs. N2_OrV	rde-1_mock vs. N2_OrV	-0.739445	0.470348	1	0.455	1
N2_mock vs. N2_OrV	rde-1_mock vs. rde-1_OrV	1.29603	0.213351	1	0.222	1
N2_mock vs. N2_OrV	N2_OrV vs. rde-1_OrV	0.405136	0.690743	1	0.709	1
N2_mock vs. rde-1_OrV	rde-1_mock vs. N2_OrV	-0.127787	0.89991	1	0.91	1
N2_mock vs. rde-1_OrV	rde-1_mock vs. rde-1_OrV	2.07531	0.0544429	1	0.066	1
N2_mock vs. rde-1_OrV	N2_OrV vs. rde-1_OrV	1.0028	0.330884	1	0.343	1
rde-1_mock vs. N2_OrV	rde-1_mock vs. rde-1_OrV	2.8329	0.0119978	0.791857	0.012	0.792
rde-1_mock vs. N2_OrV	N2_OrV vs. rde-1_OrV	1.30158	0.211491	1	0.221	1
rde-1_mock vs. rde-1_OrV	N2_OrV vs. rde-1_OrV	-0.909606	0.376529	1	0.384	1

## Sheet: Sheet3
Table S1 t-test of the average weighted UniFrac distance values (the beta diversities)
# The tests of significance were performed using a one-sided Student's two-sample t-test.
# Alternative hypothesis: Group 1 mean != Group 2 mean
# The nonparametric p-values were calculated using 999 Monte Carlo permutations.
# The nonparametric p-values contain the correct number of significant digits.
# Entries marked with "N/A" could not be calculated because at least one of the groups
# of distances was empty, both groups each contained only a single distance, or
# the test could not be performed (e.g. no variance in groups with the same mean).
Group 1	Group 2	t statistic	Parametric p-value	Parametric p-value (Bonferroni-corrected)	Nonparametric p-value	Nonparametric p-value (Bonferroni-corrected)
All within Group	All between Group	-0.470847	0.319675	1	0.3185	1
All within Group	N2_mock vs. N2_mock	-1.6379	0.0627038	1	0.066	1
All within Group	rde-1_mock vs. rde-1_mock	0.926837	0.185449	1	0.1955	1
All within Group	N2_OrV vs. N2_OrV	-0.164245	0.436032	1	0.4355	1
All within Group	rde-1_OrV vs. rde-1_OrV	1.03048	0.160788	1	0.163	1
All within Group	N2_mock vs. rde-1_mock	-1.80887	0.0431619	1	0.0445	1
All within Group	N2_mock vs. N2_OrV	-0.100936	0.46033	1	0.46	1
All within Group	N2_mock vs. rde-1_OrV	-0.731105	0.236818	1	0.2345	1
All within Group	rde-1_mock vs. N2_OrV	-0.970536	0.171987	1	0.178	1
All within Group	rde-1_mock vs. rde-1_OrV	1.36246	0.0944926	1	0.0935	1
All within Group	N2_OrV vs. rde-1_OrV	0.360065	0.361385	1	0.361	1
All between Group	N2_mock vs. N2_mock	-1.58385	0.0594805	1	0.048	1
All between Group	rde-1_mock vs. rde-1_mock	1.21711	0.114379	1	0.111	1
All between Group	N2_OrV vs. N2_OrV	0.0749488	0.470264	1	0.469	1
All between Group	rde-1_OrV vs. rde-1_OrV	1.35262	0.0908568	1	0.0975	1
All between Group	N2_mock vs. rde-1_mock	-1.78973	0.0392309	1	0.0355	1
All between Group	N2_mock vs. N2_OrV	0.278004	0.390975	1	0.398	1
All between Group	N2_mock vs. rde-1_OrV	-0.513684	0.304664	1	0.2965	1
All between Group	rde-1_mock vs. N2_OrV	-0.697697	0.244009	1	0.242	1
All between Group	rde-1_mock vs. rde-1_OrV	1.92379	0.0295249	1	0.031	1
All between Group	N2_OrV vs. rde-1_OrV	0.863179	0.19571	1	0.181	1
N2_mock vs. N2_mock	rde-1_mock vs. rde-1_mock	2.43723	0.0357106	1	0.0355	1
N2_mock vs. N2_mock	N2_OrV vs. N2_OrV	1.14522	0.15799	1	0.193	1
N2_mock vs. N2_mock	rde-1_OrV vs. rde-1_OrV	2.24287	0.0441701	1	0.079	1
N2_mock vs. N2_mock	N2_mock vs. rde-1_mock	0.451935	0.33048	1	0.335	1
N2_mock vs. N2_mock	N2_mock vs. N2_OrV	1.34616	0.103986	1	0.103	1
N2_mock vs. N2_mock	N2_mock vs. rde-1_OrV	1.02476	0.164812	1	0.147	1
N2_mock vs. N2_mock	rde-1_mock vs. N2_OrV	1.20119	0.128677	1	0.122	1
N2_mock vs. N2_mock	rde-1_mock vs. rde-1_OrV	3.37308	0.00354231	0.467585	0.009	1
N2_mock vs. N2_mock	N2_OrV vs. rde-1_OrV	1.80604	0.0505267	1	0.057	1
rde-1_mock vs. rde-1_mock	N2_OrV vs. N2_OrV	-1.19998	0.148179	1	0.1575	1
rde-1_mock vs. rde-1_mock	rde-1_OrV vs. rde-1_OrV	0.211981	0.421243	1	0.5	1
rde-1_mock vs. rde-1_mock	N2_mock vs. rde-1_mock	-2.3343	0.0208717	1	0.022	1
rde-1_mock vs. rde-1_mock	N2_mock vs. N2_OrV	-0.867851	0.20291	1	0.215	1
rde-1_mock vs. rde-1_mock	N2_mock vs. rde-1_OrV	-1.3673	0.100739	1	0.125	1
rde-1_mock vs. rde-1_mock	rde-1_mock vs. N2_OrV	-2.02085	0.0354397	1	0.048	1
rde-1_mock vs. rde-1_mock	rde-1_mock vs. rde-1_OrV	-0.148506	0.442448	1	0.447	1
rde-1_mock vs. rde-1_mock	N2_OrV vs. rde-1_OrV	-0.65688	0.263043	1	0.2485	1
N2_OrV vs. N2_OrV	rde-1_OrV vs. rde-1_OrV	1.12082	0.162554	1	0.1265	1
N2_OrV vs. N2_OrV	N2_mock vs. rde-1_mock	-1.06979	0.154928	1	0.1635	1
N2_OrV vs. N2_OrV	N2_mock vs. N2_OrV	0.0773013	0.469954	1	0.48	1
N2_OrV vs. N2_OrV	N2_mock vs. rde-1_OrV	-0.325712	0.375678	1	0.3765	1
N2_OrV vs. N2_OrV	rde-1_mock vs. N2_OrV	-0.528768	0.304251	1	0.322	1
N2_OrV vs. N2_OrV	rde-1_mock vs. rde-1_OrV	1.42953	0.0916701	1	0.0895	1
N2_OrV vs. N2_OrV	N2_OrV vs. rde-1_OrV	0.400932	0.348451	1	0.357	1
rde-1_OrV vs. rde-1_OrV	N2_mock vs. rde-1_mock	-2.35308	0.020214	1	0.017	1
rde-1_OrV vs. rde-1_OrV	N2_mock vs. N2_OrV	-0.953758	0.181346	1	0.18	1
rde-1_OrV vs. rde-1_OrV	N2_mock vs. rde-1_OrV	-1.43583	0.0907917	1	0.1	1
rde-1_OrV vs. rde-1_OrV	rde-1_mock vs. N2_OrV	-2.03642	0.0345301	1	0.026	1
rde-1_OrV vs. rde-1_OrV	rde-1_mock vs. rde-1_OrV	-0.350513	0.366612	1	0.357	1
rde-1_OrV vs. rde-1_OrV	N2_OrV vs. rde-1_OrV	-0.759611	0.232509	1	0.233	1
N2_mock vs. rde-1_mock	N2_mock vs. N2_OrV	1.47169	0.0802505	1	0.0825	1
N2_mock vs. rde-1_mock	N2_mock vs. rde-1_OrV	0.932496	0.18247	1	0.191	1
N2_mock vs. rde-1_mock	rde-1_mock vs. N2_OrV	0.955103	0.176867	1	0.1595	1
N2_mock vs. rde-1_mock	rde-1_mock vs. rde-1_OrV	3.51634	0.00143152	0.188961	0.003	0.396
N2_mock vs. rde-1_mock	N2_OrV vs. rde-1_OrV	2.04291	0.0289472	1	0.035	1
N2_mock vs. N2_OrV	N2_mock vs. rde-1_OrV	-0.542622	0.297434	1	0.2935	1
N2_mock vs. N2_OrV	rde-1_mock vs. N2_OrV	-0.739445	0.235174	1	0.2275	1
N2_mock vs. N2_OrV	rde-1_mock vs. rde-1_OrV	1.29603	0.106675	1	0.111	1
N2_mock vs. N2_OrV	N2_OrV vs. rde-1_OrV	0.405136	0.345371	1	0.3545	1
N2_mock vs. rde-1_OrV	rde-1_mock vs. N2_OrV	-0.127787	0.449955	1	0.455	1
N2_mock vs. rde-1_OrV	rde-1_mock vs. rde-1_OrV	2.07531	0.0272214	1	0.033	1
N2_mock vs. rde-1_OrV	N2_OrV vs. rde-1_OrV	1.0028	0.165442	1	0.1715	1
rde-1_mock vs. N2_OrV	rde-1_mock vs. rde-1_OrV	2.8329	0.00599892	0.791857	0.006	0.792
rde-1_mock vs. N2_OrV	N2_OrV vs. rde-1_OrV	1.30158	0.105745	1	0.1105	1
rde-1_mock vs. rde-1_OrV	N2_OrV vs. rde-1_OrV	-0.909606	0.188265	1	0.192	1
