# Supplementary material for: The Shift of the Intestinal Microbiome in the Innate Immunity-Deficient Mutant rde-1 Strain of C. elegans upon Orsay Virus Infection
Source: Front Microbiol. 2017 May 29;8:933. doi: 10.3389/fmicb.2017.00933 (PMC5446984; doi:10.3389/fmicb.2017.00933)
Supplement: Supplementary file 5 [file Table_2.xlsx]

## Sheet: M_InfectvsM_Mock.DEG
Table S2 Differentially expressed genes in rde-1 mutant animals upon Orsay virus infection.
Gene_id	readcount_rde-1_OrV	readcount_rde-1_Mock	log2.Fold_change	pvalue	qvalue	Gene name	Gene description
WBGene00000022	123.188	59.0289	1.0614	2.3428e-07	2.9421e-05	abt-4	ABC Transporter family [Source:RefSeq peptide;Acc:NP_503175]
WBGene00000176	226.718	84.6848	1.4207	4.5508e-18	2.1091e-15	aqp-8	AQuaPorin or aquaglyceroporin related [Source:RefSeq peptide;Acc:NP_001024757]
WBGene00000256	134.664	60.2474	1.1604	7.7382e-09	1.1736e-06	bli-6	BLIstered cuticle [Source:RefSeq peptide;Acc:NP_741423]
WBGene00000601	111.962	53.7488	1.0587	8.6805e-07	9.7107e-05	col-12	Cuticle collagen 12 [Source:UniProtKB/Swiss-Prot;Acc:P20630]
WBGene00000602	64.7623	28.9729	1.1604	6.2208e-05	0.0042044	col-13	Cuticle collagen 13 [Source:UniProtKB/Swiss-Prot;Acc:P20631]
WBGene00000603	148.634	62.7521	1.244	1.7493e-10	3.5359e-08	col-14	Cuticle collagen 14 [Source:UniProtKB/Swiss-Prot;Acc:P18834]
WBGene00000615	206.112	88.8141	1.2146	1.5154e-13	4.4026e-11	col-38	COLlagen [Source:RefSeq peptide;Acc:NP_495810]
WBGene00000616	152.925	67.3552	1.183	4.3586e-10	8.2369e-08	col-39	Cuticle collagen 39 [Source:UniProtKB/Swiss-Prot;Acc:Q09455]
WBGene00000625	74.6413	32.1545	1.215	8.77e-06	0.00076209	col-48	COLlagen [Source:RefSeq peptide;Acc:NP_491088]
WBGene00000626	55.1827	22.6097	1.2873	6.736e-05	0.0044321	col-49	COLlagen [Source:RefSeq peptide;Acc:NP_491106]
WBGene00000639	113.409	39.6685	1.5155	1.4726e-10	3.0821e-08	col-63	COLlagen [Source:RefSeq peptide;Acc:NP_492245]
WBGene00000649	234.551	106.956	1.1329	7.0294e-14	2.105e-11	col-73	COLlagen [Source:RefSeq peptide;Acc:NP_494880]
WBGene00000650	27.3918	5.75397	2.2511	5.1186e-05	0.0035457	col-74	COLlagen [Source:RefSeq peptide;Acc:NP_495159]
WBGene00000653	174.329	80.6909	1.1113	1.9667e-10	3.9063e-08	col-77	COLlagen [Source:RefSeq peptide;Acc:NP_495759]
WBGene00000668	293.925	635.576	-1.1126	6.9707e-26	6.4611e-23	col-93	COLlagen [Source:RefSeq peptide;Acc:NP_499409]
WBGene00000672	130.972	63.5644	1.043	1.4287e-07	1.8539e-05	col-97	COLlagen [Source:RefSeq peptide;Acc:NP_499700]
WBGene00000675	328.003	864.449	-1.3981	2.9451e-50	5.2115e-47	col-101	COLlagen [Source:RefSeq peptide;Acc:NP_499905]
WBGene00000678	122.24	47.7241	1.3569	7.3159e-10	1.2829e-07	col-104	COLlagen [Source:RefSeq peptide;Acc:NP_500070]
WBGene00000711	141.15	61.0597	1.2089	1.1201e-09	1.8635e-07	col-138	COLlagen [Source:RefSeq peptide;Acc:NP_503048]
WBGene00000719	65.361	21.5943	1.5978	4.5772e-07	5.466e-05	col-146	COLlagen [Source:RefSeq peptide;Acc:NP_505484]
WBGene00000720	154.871	58.0135	1.4166	8.9242e-13	2.3796e-10	col-147	COLlagen [Source:RefSeq peptide;Acc:NP_505486]
WBGene00000783	166.995	65.1213	1.3586	5.7948e-13	1.6114e-10	cpr-3	Cathepsin B-like cysteine proteinase 3 [Source:UniProtKB/Swiss-Prot;Acc:P43507]
WBGene00000784	1105.7	447.049	1.3065	1.0163e-72	1.9782e-69	cpr-4	Cathepsin B-like cysteine proteinase 4 [Source:UniProtKB/Swiss-Prot;Acc:P43508]
WBGene00000841	55.1827	5.4155	3.349	2.7387e-12	6.9232e-10	cul-6	Cullin-6 [Source:UniProtKB/Swiss-Prot;Acc:Q21346]
WBGene00000928	81.0277	27.1452	1.5777	2.5849e-08	3.7271e-06	dao-2	Dauer or Aging adult Overexpression [Source:RefSeq peptide;Acc:NP_872073]
WBGene00001064	37.9693	10.8987	1.8007	3.1876e-05	0.0023682	dpy-2	Cuticle collagen dpy-2 [Source:UniProtKB/Swiss-Prot;Acc:P35799]
WBGene00001066	84.3706	41.9024	1.0097	3.7624e-05	0.0026826	dpy-4	DumPY: shorter than wild-type [Source:RefSeq peptide;Acc:NP_502808]
WBGene00001067	263.989	120.156	1.1356	1.7597e-15	6.9119e-13	dpy-5	Cuticle collagen dpy-5 [Source:UniProtKB/Swiss-Prot;Acc:P91285]
WBGene00001074	157.765	74.1246	1.0897	2.4222e-09	3.8646e-07	dpy-13	Cuticle collagen dpy-13 [Source:UniProtKB/Swiss-Prot;Acc:P17657]
WBGene00001075	75.6891	21.5266	1.814	3.6158e-09	5.6305e-07	dpy-14	DumPY: shorter than wild-type [Source:RefSeq peptide;Acc:NP_491958]
WBGene00001076	114.057	30.5976	1.8983	8.8915e-14	2.6223e-11	dpy-17	DumPY: shorter than wild-type [Source:RefSeq peptide;Acc:NP_498086]
WBGene00001158	159.561	63.5644	1.3278	4.2318e-12	1.0427e-09	ech-9	Enoyl-CoA Hydratase [Source:RefSeq peptide;Acc:NP_501875]
WBGene00001243	40.2644	120.766	-1.5846	7.4048e-10	1.2869e-07	elo-5	Elongation of very long chain fatty acids protein 5 [Source:UniProtKB/Swiss-Prot;Acc:Q20300]
WBGene00001244	102.831	240.922	-1.2283	1.6755e-12	4.3485e-10	elo-6	Elongation of very long chain fatty acids protein 6 [Source:UniProtKB/Swiss-Prot;Acc:Q20303]
WBGene00001725	69.3026	31.613	1.1324	4.7345e-05	0.0033031	grl-16	GRound-Like (grd related) [Source:RefSeq peptide;Acc:NP_001293275]
WBGene00001899	129.225	60.112	1.1042	4.9566e-08	6.7469e-06	his-25	Histone H3 [Source:UniProtKB/Swiss-Prot;Acc:P08898]
WBGene00001906	102.981	45.0163	1.1939	2.5298e-07	3.1365e-05	his-32	Histone H3 [Source:UniProtKB/Swiss-Prot;Acc:P08898]
WBGene00002102	25.1465	4.2647	2.5598	3.1068e-05	0.002317	ins-19	INSulin related [Source:RefSeq peptide;Acc:NP_001022339]
WBGene00003092	24.8472	1.82773	3.765	9.8866e-07	0.00010811	lys-3	Lysozyme-like protein 3 [Source:UniProtKB/Swiss-Prot;Acc:Q9XXS1]
WBGene00003473	131.321	60.6536	1.1144	3.1179e-08	4.43e-06	mtl-1	Metallothionein-1 [Source:UniProtKB/Swiss-Prot;Acc:P17511]
WBGene00003767	47.8483	18.0065	1.4099	7.5302e-05	0.0048535	nlp-29	Neuropeptide-like protein 29 QWGYGGY-amide GYGGYGGY-amide GMYGGY-amide GMYGGW-amide [Source:UniProtKB/Swiss-Prot;Acc:O44664]
WBGene00004149	54.4841	0	7.3307	5.1138e-14	1.6318e-11	trpl-5	TRP-channel-Like [Source:RefSeq peptide;Acc:NP_494177]
WBGene00004397	54.5839	19.8343	1.4605	1.4669e-05	0.0011778	rol-6	Cuticle collagen rol-6 [Source:UniProtKB/Swiss-Prot;Acc:P20784]
WBGene00004809	96.5447	40.3454	1.2588	2.1327e-07	2.6956e-05	skr-3	SKp1 Related (ubiquitin ligase complex component) [Source:RefSeq peptide;Acc:NP_507059]
WBGene00005016	126.431	54.8996	1.2035	9.1389e-09	1.3684e-06	sqt-1	Cuticle collagen sqt-1 [Source:UniProtKB/Swiss-Prot;Acc:P12114]
WBGene00005017	73.7432	33.6438	1.1322	2.7158e-05	0.002057	sqt-2	SQuaT [Source:RefSeq peptide;Acc:NP_493635]
WBGene00005018	154.571	63.2936	1.2881	2.4957e-11	5.5203e-09	sqt-3	Cuticle collagen 1 [Source:UniProtKB/Swiss-Prot;Acc:P08124]
WBGene00006351	47.6487	111.695	-1.2291	1.5179e-06	0.00015971	sur-5	Acetoacetyl-CoA synthetase [Source:UniProtKB/Swiss-Prot;Acc:Q21166]
WBGene00006650	1564.42	610.665	1.3572	1.0315e-107	2.8683e-104	tts-1
WBGene00006925	273.818	1424.21	-2.3789	1.6274e-174	6.3355e-171	vit-1	Vitellogenin-1 [Source:UniProtKB/Swiss-Prot;Acc:P55155]
WBGene00006927	1281.67	3370.81	-1.3951	4.281e-190	2.0832e-186	vit-3	Vitellogenin-3 [Source:UniProtKB/Swiss-Prot;Acc:Q9N4J2]
WBGene00006928	834.376	2974.12	-1.8337	2.1038e-255	1.365e-251	vit-4	Vitellogenin-4 [Source:UniProtKB/Swiss-Prot;Acc:P18947]
WBGene00007097	68.9035	14.4865	2.2499	1.3479e-10	2.8519e-08	B0024.4
WBGene00007455	92.3536	238.823	-1.3707	1.2796e-14	4.2942e-12	ugt-22	UDP-glucuronosyltransferase [Source:RefSeq peptide;Acc:NP_502633]
WBGene00007479	65.8101	28.6344	1.2006	3.5015e-05	0.002515	C09F9.2
WBGene00007605	26.9926	71.823	-1.4119	1.4869e-05	0.0011861	asp-10	ASpartyl Protease [Source:RefSeq peptide;Acc:NP_001256449]
WBGene00007657	17.9119	0	7.0477	1.2962e-05	0.0010691	C17H1.4
WBGene00007658	41.0128	0	6.6579	2.4954e-11	5.5203e-09	C17H1.5
WBGene00007659	20.207	0	6.2216	2.2993e-06	0.00023067	C17H1.6
WBGene00007660	28.3397	2.30159	3.6221	2.4891e-07	3.1058e-05	C17H1.7
WBGene00007694	30.9841	4.87395	2.6684	2.3109e-06	0.00023067	C23H4.6
WBGene00008205	31.9321	90.845	-1.5084	2.7925e-07	3.4186e-05	sams-1	Probable S-adenosylmethionine synthase 1 [Source:UniProtKB/Swiss-Prot;Acc:O17680]
WBGene00008269	41.7612	0	6.3841	1.248e-11	2.9625e-09	C53A5.11
WBGene00008301	43.0085	1.28618	5.0635	6.1003e-12	1.4659e-09	dct-3	DAF-16/FOXO Controlled germline Tumor affecting [Source:RefSeq peptide;Acc:NP_001256417]
WBGene00008448	158.862	63.3613	1.3261	4.9268e-12	1.1987e-09	E01G4.6
WBGene00009061	67.6561	1.42157	5.5727	3.9954e-18	1.8968e-15	F22G12.1
WBGene00009166	93.7008	0	7.55	1.2851e-22	9.6206e-20	F26F2.1
WBGene00009168	50.1933	0	9.5343	1.5602e-10	3.2308e-08	F26F2.3
WBGene00009429	566.545	77.7124	2.866	3.0926e-97	6.6886e-94	F35E12.5
WBGene00009824	31.6327	7.98786	1.9855	5.3836e-05	0.0036769	gpdh-1	Glycerol-3-phosphate dehydrogenase [Source:RefSeq peptide;Acc:NP_493454]
WBGene00009895	130.423	53.7488	1.2789	1.0708e-09	1.8125e-07	scl-2	SCP-Like extracellular protein [Source:RefSeq peptide;Acc:NP_001263803]
WBGene00009908	23.5998	1.15079	4.3581	6.7867e-07	7.7707e-05	F49H6.5
WBGene00009957	91.6052	16.8557	2.4422	8.9964e-15	3.127e-12	F53B2.8
WBGene00010047	145.79	64.1736	1.1838	1.0836e-09	1.8183e-07	F54D1.6
WBGene00010124	140.601	53.8842	1.3837	2.123e-11	4.8617e-09	F55G11.4
WBGene00010658	98.291	5.95705	4.0444	2.5883e-23	2.0153e-20	K08D8.4
WBGene00010723	65.2612	26.6713	1.2909	1.4056e-05	0.0011448	cpg-7	Chondroitin proteoglycan 7 [Source:UniProtKB/Swiss-Prot;Acc:Q7YWX9]
WBGene00010821	48.9958	0	9.4994	2.3306e-10	4.5365e-08	M01G12.7
WBGene00011321	70.999	14.4188	2.2999	4.0849e-11	8.8347e-09	fil-1	Fasting Induced Lipase [Source:RefSeq peptide;Acc:NP_506688]
WBGene00011733	105.027	39.5331	1.4096	4.5065e-09	6.9618e-07	T12D8.5
WBGene00012144	306.299	150.28	1.0273	1.7755e-15	6.9119e-13	T28H10.3
WBGene00012186	67.706	31.0714	1.1237	6.3769e-05	0.0042951	mlt-11
WBGene00012592	257.951	81.774	1.6574	9.7583e-25	7.9144e-22	Y38E10A.14
WBGene00012608	31.1837	85.4972	-1.4551	1.2861e-06	0.00013755	Y38F1A.6	Probable hydroxyacid-oxoacid transhydrogenase mitochondrial [Source:UniProtKB/Swiss-Prot;Acc:Q9U2M4]
WBGene00012961	166.446	38.5854	2.1089	7.3102e-22	4.9067e-19	Y47H10A.5
WBGene00013392	41.5616	90.3711	-1.1206	6.5687e-05	0.0043638	Y62H9A.4
WBGene00013654	56.5797	114.876	-1.0217	3.4329e-05	0.0024749	Y105C5B.15	Purple acid phosphatase [Source:RefSeq peptide;Acc:NP_001294121]
WBGene00013763	27.6412	6.09243	2.1817	6.4631e-05	0.0043381	Y113G7B.14
WBGene00013900	64.4629	15.9757	2.0126	6.1344e-09	9.4021e-07	ugt-18	UDP-glucuronosyltransferase [Source:RefSeq peptide;Acc:NP_506209]
WBGene00014046	154.621	31.1391	2.3119	1.508e-22	1.0872e-19	clec-60	C-type LECtin [Source:RefSeq peptide;Acc:NP_496259]
WBGene00015048	142.447	55.8473	1.3509	3.4102e-11	7.4583e-09	faah-2	Fatty Acid Amide Hydrolase homolog [Source:RefSeq peptide;Acc:NP_501366]
WBGene00015100	14.4692	0	5.7398	5.9625e-05	0.0040439	B0280.2
WBGene00015223	22.103	1.76004	3.6506	4.9219e-06	0.00045191	B0507.6
WBGene00015225	97.9417	1.0831	6.4987	4.1381e-25	3.5021e-22	B0507.8
WBGene00015227	71.6975	1.15079	5.9612	4.3891e-19	2.441e-16	B0507.10
WBGene00015339	50.7421	19.225	1.4002	4.9701e-05	0.0034551	C02E7.6
WBGene00015602	25.7951	1.42157	4.1815	2.7235e-07	3.3553e-05	fbxa-158	F-box A protein [Source:RefSeq peptide;Acc:NP_001040733]
WBGene00015828	41.362	3.38469	3.6112	4.8029e-10	8.8499e-08	math-14	MATH (meprin-associated Traf homology) domain containing [Source:RefSeq peptide;Acc:NP_001254044]
WBGene00015834	25.1964	0	8.54	1.3686e-06	0.00014557	math-5	MATH (meprin-associated Traf homology) domain containing [Source:RefSeq peptide;Acc:NP_494108]
WBGene00016281	22.2028	1.42157	3.9652	2.5884e-06	0.00025576	C31B8.4
WBGene00016422	157.565	64.5121	1.2883	1.5997e-11	3.7515e-09	noah-1	NOmpA Homolog (Drosophila nompA: no mechanoreceptor potential A) [Source:RefSeq peptide;Acc:NP_740858]
WBGene00016669	195.834	72.5677	1.4322	5.5937e-16	2.367e-13	ilys-2	Invertebrate LYSozyme [Source:RefSeq peptide;Acc:NP_500207]
WBGene00016763	57.9767	10.4925	2.4661	5.6346e-10	1.0155e-07	C49A9.9
WBGene00016845	38.1189	10.2894	1.8893	1.7257e-05	0.0013545	C50F7.5
WBGene00016943	2.09554	74.5985	-5.1537	1.4445e-18	7.0292e-16	acdh-1	Acyl CoA DeHydrogenase [Source:RefSeq peptide;Acc:NP_491871]
WBGene00017214	17.0138	0	6.3885	1.5342e-05	0.0012139	F07E5.9
WBGene00017467	60.5213	6.63398	3.1895	7.179e-13	1.9408e-10	F14F9.4
WBGene00017498	83.8218	41.2932	1.0214	3.4146e-05	0.0024708	pud-4	Protein Up-regulated in Daf-2(gf) [Source:RefSeq peptide;Acc:NP_001294745]
WBGene00017678	166.396	76.4262	1.1225	3.7656e-10	7.186e-08	asp-12	ASpartyl Protease [Source:RefSeq peptide;Acc:NP_505134]
WBGene00018138	3.94162	26.2652	-2.7363	3.2848e-05	0.002399	folt-2	Folate-like transporter 2 [Source:UniProtKB/Swiss-Prot;Acc:O45166]
WBGene00018297	186.304	70.8076	1.3957	8.7304e-15	3.0898e-12	F41F3.3
WBGene00018345	70.6498	1.0831	6.0274	8.2831e-19	4.4495e-16	F42C5.3
WBGene00018353	126.032	25.1144	2.3272	8.4579e-19	4.4495e-16	fbxa-182	F-box A protein [Source:RefSeq peptide;Acc:NP_001040778]
WBGene00018418	64.4629	27.8898	1.2087	3.8576e-05	0.0027404	F44E2.4
WBGene00018731	388.873	193.807	1.0047	1.1818e-18	5.8985e-16	F53A9.8
WBGene00019154	36.5722	8.39402	2.1233	6.1124e-06	0.0005488	glf-1	GaLactoFuranose synthesis (UGM UDP-galactopyranose mutase) [Source:RefSeq peptide;Acc:NP_500884]
WBGene00019978	49.7442	130.581	-1.3923	7.778e-09	1.1736e-06	hacd-1	Hydroxy-Acyl-CoA Dehydrogenase [Source:RefSeq peptide;Acc:NP_503421]
WBGene00020080	23.6996	3.1816	2.897	1.6967e-05	0.0013371	math-37	MATH (meprin-associated Traf homology) domain containing [Source:RefSeq peptide;Acc:NP_494188]
WBGene00020326	35.8238	9.88328	1.8579	3.7534e-05	0.0026826	math-38	MATH (meprin-associated Traf homology) domain containing [Source:RefSeq peptide;Acc:NP_494001]
WBGene00020357	27.0924	0	5.4747	4.0357e-08	5.6515e-06	T08E11.1
WBGene00020579	267.781	113.929	1.2329	1.726e-17	7.6356e-15	T19D12.4
WBGene00020674	14.4692	62.8875	-2.1198	4.0087e-08	5.6515e-06	T22B7.7
WBGene00020774	28.689	0	5.9199	1.6196e-08	2.4065e-06	T24E12.5
WBGene00021081	15.6168	0	4.1494	6.5342e-05	0.0043558	W08A12.4
WBGene00021518	89.2602	43.4594	1.0384	1.4966e-05	0.001189	hpo-6
WBGene00021581	44.655	13.8095	1.6932	1.4696e-05	0.0011778	clec-70	C-type LECtin [Source:RefSeq peptide;Acc:NP_500439]
WBGene00021582	180.217	72.4323	1.315	2.6034e-13	7.4522e-11	clec-71	C-type LECtin [Source:RefSeq peptide;Acc:NP_500440]
WBGene00021583	53.7856	8.5971	2.6453	5.7636e-10	1.0293e-07	clec-72	C-type LECtin [Source:RefSeq peptide;Acc:NP_500442]
WBGene00021625	100.187	46.7764	1.0988	1.7177e-06	0.00017691	Y47D7A.13
WBGene00021627	65.7103	23.6251	1.4758	1.6731e-06	0.00017323	Y47D7A.15
WBGene00021641	74.3419	31.0037	1.2617	5.1243e-06	0.00046829	Y47G6A.15
WBGene00021690	42.1603	12.1849	1.7908	1.2559e-05	0.0010422	Y48G8AL.12
WBGene00021977	80.6286	29.0406	1.4732	1.1654e-07	1.5431e-05	Y58A7A.3
WBGene00021979	56.1306	1.48926	5.2361	3.2464e-15	1.1923e-12	Y58A7A.5
WBGene00022476	15.7665	0	4.9788	3.2394e-05	0.0023814	fbxa-75	F-box A protein [Source:RefSeq peptide;Acc:NP_497377]
WBGene00022816	115.554	50.5672	1.1923	4.8712e-08	6.6773e-06	fbn-1	FiBrilliN homolog [Source:RefSeq peptide;Acc:NP_001263711]
WBGene00023483	27.5414	0	7.6684	1.3007e-07	1.7107e-05	Y75B8A.39
WBGene00044772	48.5967	17.2619	1.4933	3.2907e-05	0.002399	T23E7.6
WBGene00045401	153.823	2.30159	6.0625	5.3443e-39	7.4306e-36	eol-1	Enhanced Olfactory Learning [Source:RefSeq peptide;Acc:NP_001123023]
WBGene00045411	21.5542	2.03081	3.4078	1.0888e-05	0.00092592	C25F9.11
WBGene00045416	32.93	6.09243	2.4343	3.4842e-06	0.00033083	Y37H2A.14
WBGene00045457	53.6858	1.15079	5.5438	1.0738e-14	3.6668e-12	F33H12.7
WBGene00050899	18.0616	0	5.2523	7.7637e-06	0.0006838	T10C6.15
WBGene00077629	37.4703	0	5.3052	1.1547e-10	2.4699e-08	K10G4.13
